# Supplementary material for: Cardiac magnetic resonance radiomics: basic principles and clinical perspectives
Source: Eur Heart J Cardiovasc Imaging. 2020 Mar 6;21(4):349–56. doi: 10.1093/ehjci/jeaa028 (PMC7082724; doi:10.1093/ehjci/jeaa028)
Supplement: jeaa028_Supplementary_Data [file jeaa028_supplementary_data.zip]

Archive with 3 entries (2 files):
- jeaa028-suppl_data/
- jeaa028-suppl_data/radiomics_Supplementary Table 1.docx
- jeaa028-suppl_data/Supplementary Table 2_rad.docx
